# Supplementary material for: Phytophthora root rot induces compositional and functional changes in avocado rhizosphere bacterial communities
Source: FEMS Microbes. 2026 May 12;7:xtag025. doi: 10.1093/femsmc/xtag025 (PMC13220768; doi:10.1093/femsmc/xtag025)
Supplement: xtag025_Supplemental_Files [file xtag025_supplemental_files.zip]

Archive with 2 entries (2 files):
- FEMSMC-2025-067.R2 supplementary data - reviews and author response.docx
- Supplementary material - MS - 2025 - Alfaro-Garcia-R1.docx
